# Supplementary material for: Visualization of the Association of Dimeric Protein Complexes on Specific Enhancers in the Salivary Gland Nuclei of Drosophila Larva
Source: Cells. 2024 Apr 1;13(7):613. doi: 10.3390/cells13070613 (PMC11012150; doi:10.3390/cells13070613)
Supplement: Supplementary file 1 [file cells-13-00613-s001.zip]

Archive with 1 entries (1 files):
- cells-2908361-supplementary.pdf
